# Supplementary material for: The Effect of the Varietal Type, Ripening Stage, and Growing Conditions on the Content and Profile of Sugars and Capsaicinoids in Capsicum Peppers
Source: Plants (Basel). 2023 Jan 4;12(2):231. doi: 10.3390/plants12020231 (PMC9863480; doi:10.3390/plants12020231)
Supplement: Supplementary file 1 [file plants-12-00231-s001.zip]

Archive with 1 entries (1 files):
- plants-2084534-supplementary.pdf
